# Supplementary material for: Efficient Anion-Exchange Membranes with Anti-Scaling Properties Obtained by Surface Modification of Commercial Membranes Using a Polyquaternium-22
Source: Membranes (Basel). 2022 Oct 29;12(11):1065. doi: 10.3390/membranes12111065 (PMC9693783; doi:10.3390/membranes12111065)
Supplement: Supplementary file 1 [file membranes-12-01065-s001.zip]

Archive with 4 entries (4 files):
- Video S1_o«oí-41P 0.02 M NaCl + 0.01mM Rh6G 3.0ilim.mp4
- Video S2_o«oí-41Pmod 0.02 M NaCl + 0.01mM Rh6G 2.7ilim.mp4
- Video S3_Ralex AMH-PES  0.02 M NaCl + 0.01mM Rh6G 2.4ilim.mp4
- Video S4_Ralex AMH-PESmod  0.02 M NaCl + 0.01mM Rh6G 2.2ilim.mp4
